# Supplementary material for: Dynamic postural stability in individuals with ACL reconstruction versus healthy controls with insights into sex differences: A cross-sectional study
Source: PLoS One. 2026 Jun 12;21(6):e0351496. doi: 10.1371/journal.pone.0351496 (PMC13262813; doi:10.1371/journal.pone.0351496)
Supplement: S1 File — (XLSX) [file pone.0351496.s001.xlsx]

## Sheet: grp by sex & age
Study arm	Sex	AGE (year)
ACLR	Female	17.33
ACLR	Female	18.67
ACLR	Female	18.75
ACLR	Male	18.92
ACLR	Female	19.67
ACLR	Female	20
ACLR	Female	20.5
ACLR	Male	21.33
ACLR	Female	21.58
ACLR	Female	21.83
ACLR	Male	22.17
ACLR	Female	24.25
ACLR	Male	24.92
ACLR	Female	25.17
ACLR	Male	25.92
ACLR	Male	28.5
ACLR	Male	28.67
ACLR	Male	30.17
ACLR	Male	30.67
ACLR	Male	31.75
ACLR	Male	33.17
Healthy	Female	18.92
Healthy	Male	20.42
Healthy	Male	20.5
Healthy	Male	20.67
Healthy	Female	20.75
Healthy	Female	20.83
Healthy	Male	21.25
Healthy	Male	21.25
Healthy	Female	21.67
Healthy	Female	22.58
Healthy	Female	22.67
Healthy	Female	22.8333
Healthy	Male	23.17
Healthy	Male	23.75
Healthy	Female	23.9167
Healthy	Male	24.75
Healthy	Male	25.92
Healthy	Female	29.67
Healthy	Male	35.25
Healthy	Female	35.33

## Sheet: grp, sex, body mass
Study arm	Sex	Height	Weight	Total body fat mass	Total body fat %	Trunk fat %	Right leg fat %	Left leg fat %	Total muscle mass	Trunk muscle mass	Right leg muscle mass	Left leg muscle mass	Total body water %
ACLR	Female	158.5	52.6	9.7	18.7	12.3	26.6	27.3	40.1	23.1	6.8	6.6	58.7
ACLR	Female	172	56.3	12.9	23.2	19	29.2	29.5	40.6	23.5	6.8	6.6	55.5
ACLR	Female	154.5	60.3	17.3	29	22.2	37	37	40.2	23.4	6.7	6.5	51.4
ACLR	Female	163.5	66.8	21.2	27	21.2	33.5	34.5	45.8	26.6	7.6	7.4	53.3
ACLR	Female	162	82	25.5	31.3	25.5	36.9	37.8	53.1	30.4	9	8.7	49.8
ACLR	Female	162	59.1	12.6	21.7	14.2	32.1	31.1	43.1	25.3	6.9	6.9	56.6
ACLR	Female	160.5	65.7	17.6	26.9	20.9	34.2	35	45.4	26.2	7.5	7.3	52.8
ACLR	Female	164	59.3	12.1	20.6	12.9	31.6	30.2	44	26.2	6.9	6.9	58.8
ACLR	Female	166	80.6	28.4	35.6	32.3	39.2	39.4	48.7	27.8	8.2	8	46.3
ACLR	Female	175	87.2	30.4	35.1	31.8	39.3	39.3	53.4	30.8	8.7	8.5	46.8
ACLR	Male	179	91	20.8	22.9	25.5	19.9	20.5	66.5	35.4	11.6	11.3	55.4
ACLR	Male	186.5	80.1	9.2	11.5	13.5	7.5	9.4	66.9	35.6	12	11.3	63.6
ACLR	Male	176.5	91.9	25.6	28.1	26.6	31.1	30.2	62.3	33.6	10.8	10.7	52.5
ACLR	Male	165	77.1	15.7	20.5	23.7	17	16.9	57.8	29.9	10.4	10.1	45.7
ACLR	Male	178	86.2	15	17.5	19.7	15.6	14.3	67.1	35.5	11.6	11.6	60.9
ACLR	Male	178	63.8	6.6	10.5	12.2	6.7	8.3	53.8	28.2	10	9.4	63.3
ACLR	Male	160	80.8	20	25	29.1	19.4	19.2	57.1	29.3	10.5	10.3	56.6
ACLR	Male	183.8	87.3	14.7	17.1	19.9	14	14.4	67.6	19.9	14	14.4	60
ACLR	Male	177	73.4	14	19.4	20.7	18.4	18.2	55.3	29.9	9.5	9.3	57.3
ACLR	Male	177	91.1	23.8	26.3	28	25.7	25.5	63.4	33.3	11.1	11	52.5
ACLR	Male	175	89.1	24	27.2	32.1	19.2	20	60.9	31.6	11.3	11	51.5
Healthy	Female	165	56.9	9.5	16.7	10.5	25	26.3	45	26	22	21.1	59.9
Healthy	Female	167.5	65.7	19.2	29.3	24.4	35.9	36.4	44	25.6	7.2	7.2	50.6
Healthy	Female	165	65	17.3	27.1	22.3	32.6	33.3	44.1	25.5	7.4	7.2	52.4
Healthy	Female	165	66.7	19.3	29.3	25.1	33.9	35.2	44.2	25.4	7.5	7.1	51.1
Healthy	Female	163.5	56.4	23.6	13	18.8	30.2	30.5	39.9	23.1	6.7	6.5	30.4
Healthy	Female	160	52.8	9.8	18.8	11.9	27.1	27.8	40.2	23.3	6.8	6.5	58.6
Healthy	Female	159	66.5	15.6	23.7	15.4	34	33.7	47.8	28.2	7.6	7.5	56.1
Healthy	Female	159	67.8	14.9	22.2	12.4	34.4	34.5	49.6	29.6	7.7	7.5	56
Healthy	Female	156	62.6	16.4	26.5	18	37.2	37.1	43.2	25.6	6.8	6.7	53
Healthy	Female	156	59.1	12.7	21.9	14.1	31.2	31.2	43	25	7.1	7	56.2
Healthy	Male	188	89.6	17.4	19.5	21.8	16.4	17	68.2	36.8	11.7	11.4	56.8
Healthy	Male	192	74.1	16.7	9.2	10.9	6	6.9	63	33.6	11.2	10.7	64.7
Healthy	Male	172	77.3	11.2	14.6	16.2	12	12.1	62.3	32.5	11.2	10.9	63.7
Healthy	Male	183.5	87.1	13.7	15.9	17.4	14.5	15.7	69	36.7	11.7	11.4	61
Healthy	Male	147	58.6	7.5	13	15.5	10.6	10.1	47.8	24.8	8.7	8.6	64.1
Healthy	Male	183	84.6	15.5	18.5	21	15.7	15.1	64.8	34.4	11.3	11.2	58.3
Healthy	Male	171	89.9	20.6	23.2	27	18.4	19.3	64.9	33.4	11.7	11.5	56.9
Healthy	Male	171	68.7	10.3	15.2	16.8	12.3	12.7	54.7	28.8	9.9	9.6	62.3
Healthy	Male	181.5	84.3	8.3	10	10	8.8	10.2	71.3	37.9	12.5	11.9	66.6
Healthy	Male	172	73.8	17.6	24.1	26.3	20.9	20.4	52.8	28.6	9.3	9.2	53.6

## Sheet: ACLR sex & surgery
Study arm	Sex	Time since surgery	Operated leg	Graft type	Concomitant-injuries
ACLR	Male	9.37	Left	Hamstring tendon	Meniscus
ACLR	Male	8.67	Left	Hamstring tendon	Meniscus
ACLR	Female	11.5	Left	Hamstring tendon	None
ACLR	Male	10.43	Left	Hamstring tendon	Lateral extra articular tenodesis
ACLR	Male	9.87	Right	Hamstring tendon	None
ACLR	Male	8.63	Left	Hamstring tendon	Meniscus
ACLR	Male	9.57	Left	Hamstring tendon	Meniscus
ACLR	Female	9.47	Left	Hamstring tendon	None
ACLR	Male	9.03	Right	Hamstring tendon	Meniscus + Chondral
ACLR	Female	8.97	Right	Hamstring tendon	Meniscus
ACLR	Female	9.57	Right	Quadriceps tendon	None
ACLR	Female	12.17	Left	Hamstring tendon	Meniscus
ACLR	Male	27.07	Right	Hamstring tendon	Meniscus
ACLR	Female	25.57	Right	Hamstring tendon	Meniscus
ACLR	Female	10.13	Left	Quadriceps tendon	Meniscus + MCL
ACLR	Male	14.63	Left	Hamstring tendon	None
ACLR	Female	12.53	Left	Hamstring tendon	Meniscus
ACLR	Male	13.47	Right	Hamstring tendon	None
ACLR	Female	13.47	Right	Hamstring tendon	None
ACLR	Male	9.8	Right	Hamstring tendon	Meniscus
ACLR	Female	10.07	Right	Hamstring tendon	None

## Sheet: grp, sex, scores
Study arm	Sex	Strength SI %	IKDC score (%)	Dominant leg	Tegner	MARX Score	ACL-RSI Score	TSK-11 Score
ACLR	Male	98	87.4	Right	5	0	119	13
ACLR	Male	93	90.8	Right	5	9	94	11
ACLR	Female	98	78.2	Right	4	9	41	22
ACLR	Male	86	97.7	Right	10	7	94	12
ACLR	Male	81	80.5	Right	5	9	47	21
ACLR	Male	89	87.4	Right	5	7	51	13
ACLR	Male	87	86.2	Right	6	12	82	13
ACLR	Female	91	78.2	Right	7	8	65	17
ACLR	Male	91	89.7	Right	6	8	74	15
ACLR	Female	100	96.6	Right	8	12	116	15
Healthy	Male	95	98.9	Right	10	12	0	0
Healthy	Female	96	100	Right	6	8	0	0
Healthy	Female	100	95.4	Right	5	10	0	0
ACLR	Female	91	95.4	Right	5	6	107	11
ACLR	Female	95	74.7	Right	4	12	28	27
Healthy	Male	100	93.1	Right	9	12	0	0
Healthy	Male	89	100	Right	9	16	0	0
Healthy	Male	100	100	Right	7	5	0	0
ACLR	Male	86	82.8	Right	5	2	26	29
Healthy	Female	90	94.3	Right	7	10	0	0
Healthy	Male	85	94.3	Right	7	12	0	0
Healthy	Male	88	98.9	Right	5	8	0	0
ACLR	Female	98	93.1	Left	5	4	80	16
Healthy	Male	96	100	Right	9	8	0	0
Healthy	Male	85	100	Right	7	1	0	0
Healthy	Male	100	100	Right	9	9	0	0
Healthy	Female	93	100	Right	8	16	0	0
Healthy	Female	100	100	Right	7	9	0	0
Healthy	Male	93	98.9	Right	6	13	0	0
ACLR	Female	91	81.6	Right	5	12	94	20
ACLR	Male	89	82.8	Right	6	3	42	22
Healthy	Female	74	100	Right	6	8	0	0
ACLR	Female	86	88.5	Right	10	12	91	16
ACLR	Male	100	80.5	Right	5	1	52	22
ACLR	Female	83	92	Right	5	7	41	17
ACLR	Male	86	59.8	Right	4	0	28	19
ACLR	Female	98	77	Right	8	16	90	17
Healthy	Female	87	100	Right	9	15	0	0
Healthy	Female	90	97.7	Right	10	16	0	0
Healthy	Female	100	96.6	Right	9	12	0	0
Healthy	Female	89	98.9	Right	6	7	0	0

## Sheet: Postural Stability by sex & grp
Study arm	Sex	APSI-Combined	MLSI-Combined	VSI-Combined	DPSI-Combined	APSI-Left	MLSI-Left	VSI-Left	DPSI-Left	APSI-Right	MLSI-Right	VSI-Right	DPSI-Right	APSI-Asymmetry	MLSI-Asymmetry	VSI-Asymmetry	DPSI-Asymmetry	APSI- Not Operated	MLSI- Not Operated	VSI- Not Operated	DPSI- Not Operated	APSI- Operated	MLSI-Operated	VSI-Operated	DPSI-Operated	AP-TTS-Combined	ML-TTS-Combined	V-TTS-Combined	RV-TTS-Combined	AP-TTS-Left	ML-TTS-Left	V-TTS-Left	RV-TTS-Left	AP-TTS-Right	ML-TTS-Right	V-TTS-Right	RV-TTS-Right	AP-TTS-Asymmetry	ML-TTS-Asymmetry	V-TTS-Asymmetry	AP-TTS-Not operated	ML-TTS-Not operated	V-TTS-Not operated	RV-TTS-Not operated	AP-TTS- Operated	ML-TTS- Operated	V-TTS- Operated	RV-TTS- Operated	RV-TTS-Asymmetry
ACLR	Male	0.75	0.86	0.28	1.1	0.6	1.36	0.27	1.48	0.91	0.49	0.3	1.07	-0.31	0.87	-0.03	0.41	0.91	0.49	0.3	1.07	0.6	1.36	0.27	1.48	2.43	2.59	2.05	3.55148	2.54	2.12	2.29	3.30847	2.51	2.07	2.08	3.25346	0.02	0.05	0.21	2.51	2.07	2.08	3.25346	2.54	2.12	2.29	3.30847	0.0550143
ACLR	Male	0.84	0.65	0.26	1.1	0.97	1.02	0.23	1.44	0.72	0.36	0.29	0.86	0.25	0.65	-0.06	0.58	0.72	0.36	0.29	0.86	0.97	1.02	0.23	1.44	2.01	2.27	1.59	3.032	1.81	1.67	1.7	2.46272	2.2	1.79	1.66	2.83621	-0.38	-0.11	0.05	2.2	1.79	1.66	2.83621	1.81	1.67	1.7	2.46272	-0.37349
ACLR	Female	0.77	0.68	0.22	1.05	0.79	0.74	0.28	1.13	0.74	0.62	0.18	0.98	0.05	0.12	0.1	0.15	0.74	0.62	0.18	0.98	0.79	0.74	0.28	1.13	1.85	2.15	1.55	2.83637	1.88	1.72	1.58	2.5481	1.86	2.34	1.76	2.98918	0.02	-0.62	-0.18	1.86	2.34	1.76	2.98918	1.88	1.72	1.58	2.5481	-0.441083
ACLR	Male	0.69	0.58	0.22	0.93	0.69	0.62	0.21	0.97	0.69	0.56	0.28	0.94	0	0.06	-0.07	0.03	0.69	0.56	0.28	0.94	0.69	0.62	0.21	0.97	2.2	2.22	1.52	3.12544	2.75	2.71	2.02	3.86091	2.2	2.7	1.65	3.48281	0.55	0.01	0.37	2.2	2.7	1.65	3.48281	2.75	2.71	2.02	3.86091	0.378092
ACLR	Male	0.95	0.46	0.24	1.08	1.18	0.59	0.25	1.35	0.72	0.35	0.24	0.84	0.47	0.24	0.01	0.51	1.18	0.59	0.25	1.35	0.72	0.35	0.24	0.84	1.87	2.29	1.74	2.95652	1.86	1.97	1.75	2.70934	1.93	2.12	1.84	2.86693	-0.07	-0.15	-0.09	1.86	1.97	1.75	2.70934	1.93	2.12	1.84	2.86693	0.157596
ACLR	Male	0.1	0.08	0.26	0.29	0.12	0.41	0.33	0.54	0.13	0.41	0.22	0.49	-0.01	0	0.11	0.05	0.13	0.41	0.22	0.49	0.12	0.41	0.33	0.54	2.35	2.1	2.01	3.15159	1.85	1.89	2.96	2.64473	2.04	2.19	1.86	2.99294	-0.19	-0.3	1.1	2.04	2.19	1.86	2.99294	1.85	1.89	2.96	2.64473	-0.348211
ACLR	Male	1.09	0.82	0.32	1.4	1.12	1.28	0.25	1.72	1.07	0.49	0.41	1.24	0.05	0.79	-0.16	0.48	1.07	0.49	0.41	1.24	1.12	1.28	0.25	1.72	1.82	2.5	1.58	3.09231	1.83	2.21	1.76	2.86932	2.12	2.14	1.57	3.01231	-0.29	0.07	0.19	2.12	2.14	1.57	3.01231	1.83	2.21	1.76	2.86932	-0.142988
ACLR	Female	0.48	0.45	0.21	0.69	0.58	0.61	0.25	0.88	0.41	0.34	0.19	0.57	0.17	0.27	0.06	0.32	0.41	0.34	0.19	0.57	0.58	0.61	0.25	0.88	2.01	2.22	1.65	2.99475	1.99	2.32	1.88	3.05655	2.11	2.38	1.89	3.18064	-0.12	-0.07	-0.01	2.11	2.38	1.89	3.18064	1.99	2.32	1.88	3.05655	-0.124094
ACLR	Male	0.53	0.63	0.18	0.84	0.66	1.13	0.21	1.34	0.4	0.19	0.16	0.47	0.26	0.94	0.06	0.86	0.66	1.13	0.21	1.34	0.4	0.19	0.16	0.47	2.66	2.05	1.72	3.35829	2.53	2.03	1.67	3.24373	2.96	2.39	2	3.80443	-0.43	-0.35	-0.34	2.53	2.03	1.67	3.24373	2.96	2.39	2	3.80443	0.560699
ACLR	Female	0.68	0.75	0.23	1.04	0.86	1.24	0.21	1.52	0.51	0.35	0.25	0.67	0.35	0.88	-0.03	0.85	0.86	1.24	0.21	1.52	0.51	0.35	0.25	0.67	1.94	2.11	1.45	2.8663	2.45	1.67	1.6	2.96503	2.34	1.5	1.48	2.7795	0.1	0.16	0.12	2.45	1.67	1.6	2.96503	2.34	1.5	1.48	2.7795	-0.185533
Healthy	Male	0.8	0.63	0.28	1.05	0.77	0.81	0.31	1.17	0.83	0.49	0.25	1	-0.06	0.33	0.06	0.17	0.77	0.81	0.31	1.17	0.83	0.49	0.25	1	2.56	2.36	1.58	3.48184	2.8	2.28	1.59	3.61087	3.01	2.3	1.79	3.78815	-0.21	-0.02	-0.2	2.8	2.28	1.59	3.61087	3.01	2.3	1.79	3.78815	0.17728
Healthy	Female	0.78	0.68	0.24	1.06	0.79	0.89	0.23	1.21	0.78	0.51	0.25	0.97	0	0.38	-0.03	0.24	0.79	0.89	0.23	1.21	0.78	0.51	0.25	0.97	2.23	3.25	1.79	2.20803	2.41	2.11	2.08	3.20315	2.21	2.37	1.82	3.24052	0.2	-0.26	0.26	2.41	2.11	2.08	3.20315	2.21	2.37	1.82	3.24052	0.03737
Healthy	Female	0.58	0.76	0.23	0.98	0.64	1.02	0.2	1.22	0.53	0.55	0.27	0.81	0.11	0.47	-0.07	0.42	0.64	1.02	0.2	1.22	0.53	0.55	0.27	0.81	2.05	2.75	1.54	2.07002	1.88	1.83	1.77	2.6236	2.13	1.67	1.48	2.70662	-0.25	0.16	0.28	1.88	1.83	1.77	2.6236	2.13	1.67	1.48	2.70662	0.0830171
ACLR	Female	0.79	0.87	0.25	1.2	0.86	1.19	0.28	1.5	0.72	0.64	0.23	1	0.14	0.55	0.05	0.51	0.86	1.19	0.28	1.5	0.72	0.64	0.23	1	2.02	2.42	1.57	2.00798	1.96	1.74	1.58	2.62092	2.09	1.73	1.66	2.71312	-0.13	0.01	-0.09	1.96	1.74	1.58	2.62092	2.09	1.73	1.66	2.71312	0.0922004
ACLR	Female	0.63	0.8	0.2	1.04	0.79	1.12	0.21	1.38	0.5	0.6	0.19	0.8	0.28	0.52	0.01	0.58	0.5	0.6	0.19	0.8	0.79	1.12	0.21	1.38	2.15	2.32	1.62	2.16613	2.99	2.03	1.77	3.614	2.92	1.86	1.54	3.46208	0.06	0.17	0.23	2.92	1.86	1.54	3.46208	2.99	2.03	1.77	3.614	0.15192
Healthy	Male	0.74	0.82	0.23	1.14	0.8	1.13	0.24	1.41	0.68	0.53	0.24	0.91	0.12	0.6	0	0.51	0.8	1.13	0.24	1.41	0.68	0.53	0.24	0.91	1.88	2	1.6	1.86933	1.8	1.49	1.76	2.33669	2.05	1.56	1.7	2.57606	-0.25	-0.06	0.06	1.8	1.49	1.76	2.33669	2.05	1.56	1.7	2.57606	0.239377
Healthy	Male	0.89	0.96	0.25	1.34	1.11	1.55	0.24	1.92	0.69	0.43	0.27	0.86	0.42	1.12	-0.03	1.07	1.11	1.55	0.24	1.92	0.69	0.43	0.27	0.86	1.96	1.89	1.49	1.94062	1.87	1.6	1.62	2.46108	2.22	1.52	1.44	2.6905	-0.35	0.08	0.18	1.87	1.6	1.62	2.46108	2.22	1.52	1.44	2.6905	0.229425
Healthy	Male	0.57	0.49	0.28	0.8	0.55	0.68	0.31	0.94	0.59	0.35	0.28	0.74	-0.04	0.33	0.03	0.19	0.55	0.68	0.31	0.94	0.59	0.35	0.28	0.74	2.43	2.71	1.76	2.43	2.39	2.01	1.85	3.12285	2.47	1.73	1.9	3.01559	-0.08	0.28	-0.05	2.39	2.01	1.85	3.12285	2.47	1.73	1.9	3.01559	-0.107258
ACLR	Male	0.72	0.42	0.27	0.88	0.71	0.65	0.27	1.01	0.73	0.25	0.28	0.82	-0.02	0.41	0	0.19	0.71	0.65	0.27	1.01	0.73	0.25	0.28	0.82	2.08	2.15	1.71	2.10057	2.19	2.71	1.74	3.48428	2.04	2.21	1.8	3.00761	0.15	0.5	-0.06	2.19	2.71	1.74	3.48428	2.04	2.21	1.8	3.00761	-0.476672
Healthy	Female	0.8	0.58	0.24	1.02	0.82	0.69	0.26	1.1	0.77	0.49	0.27	0.95	0.05	0.2	-0.01	0.15	0.82	0.69	0.26	1.1	0.77	0.49	0.27	0.95	2.12	2.76	1.41	2.12	2.19	2.3	1.65	3.17586	2.16	2.2	1.58	3.08312	0.03	0.1	0.07	2.19	2.3	1.65	3.17586	2.16	2.2	1.58	3.08312	-0.0927468
Healthy	Male	0.93	0.58	0.25	1.13	0.84	0.9	0.24	1.26	1.03	0.34	0.29	1.13	-0.2	0.56	-0.05	0.13	0.84	0.9	0.24	1.26	1.03	0.34	0.29	1.13	2.12	2.31	1.64	2.1578	2.35	1.85	1.77	2.99082	2.11	1.91	1.66	2.84609	0.23	-0.05	0.1	2.35	1.85	1.77	2.99082	2.11	1.91	1.66	2.84609	-0.144734
Healthy	Male	0.59	0.63	0.23	0.9	0.59	0.97	0.26	1.16	0.6	0.31	0.22	0.71	-0.01	0.66	0.04	0.45	0.59	0.97	0.26	1.16	0.6	0.31	0.22	0.71	1.97	2.15	1.58	1.95356	2.47	1.63	1.68	2.95936	2	1.54	1.61	2.5242	0.47	0.08	0.07	2.47	1.63	1.68	2.95936	2	1.54	1.61	2.5242	-0.435155
ACLR	Female	0.65	0.64	0.24	0.94	0.75	0.89	0.23	1.19	0.55	0.41	0.28	0.74	0.2	0.48	-0.05	0.45	0.75	0.89	0.23	1.19	0.55	0.41	0.28	0.74	2.31	2.35	1.59	2.31	2.38	1.81	1.7	2.99007	2.86	1.88	1.67	3.42257	-0.48	-0.07	0.03	2.38	1.81	1.7	2.99007	2.86	1.88	1.67	3.42257	0.432505
Healthy	Male	0.68	0.85	0.26	1.12	0.69	0.97	0.3	1.24	0.67	0.79	0.25	1.08	0.02	0.18	0.05	0.16	0.69	0.97	0.3	1.24	0.67	0.79	0.25	1.08	2.07	2	1.53	2.05059	2.54	2.22	1.67	3.37343	2.45	2.22	1.39	3.30619	0.09	0	0.28	2.54	2.22	1.67	3.37343	2.45	2.22	1.39	3.30619	-0.0672344
Healthy	Male	0.84	0.93	0.31	1.29	0.99	1.36	0.3	1.71	0.7	0.57	0.35	0.98	0.29	0.8	-0.05	0.73	0.7	0.57	0.35	0.98	0.99	1.36	0.3	1.71	2.19	2.17	1.6	2.21953	2.29	2.16	1.72	3.14797	2.36	2.32	1.65	3.30938	-0.07	-0.16	0.06	2.36	2.32	1.65	3.30938	2.29	2.16	1.72	3.14797	-0.161413
Healthy	Male	1.03	0.55	0.27	1.21	1	0.75	0.25	1.28	1.08	0.38	0.32	1.19	-0.08	0.36	-0.07	0.09	1.08	0.38	0.32	1.19	1	0.75	0.25	1.28	1.89	2.03	1.56	1.89536	2	1.72	1.54	2.63788	1.86	1.75	1.61	2.55384	0.14	-0.03	-0.07	1.86	1.75	1.61	2.55384	2	1.72	1.54	2.63788	0.0840377
Healthy	Female	0.8	0.64	0.3	1.07	0.95	0.97	0.32	1.41	0.67	0.42	0.28	0.85	0.28	0.54	0.04	0.56	0.67	0.42	0.28	0.85	0.95	0.97	0.32	1.41	2	2.07	1.47	2.01032	2.01	1.97	1.52	2.81443	2	1.89	1.48	2.75174	0	0.08	0.04	2	1.89	1.48	2.75174	2.01	1.97	1.52	2.81443	0.0626822
Healthy	Female	0.42	0.57	0.22	0.75	0.45	0.78	0.28	0.95	0.4	0.38	0.16	0.58	0.06	0.4	0.12	0.37	0.4	0.38	0.16	0.58	0.45	0.78	0.28	0.95	1.84	2.42	1.48	1.85962	2.08	1.87	1.51	2.79702	2.17	1.98	1.5	2.93757	-0.09	-0.11	0.02	2.17	1.98	1.5	2.93757	2.08	1.87	1.51	2.79702	-0.140551
Healthy	Male	0.58	0.51	0.19	0.8	0.54	0.68	0.14	0.87	0.64	0.37	0.26	0.79	-0.1	0.31	-0.12	0.08	0.64	0.37	0.26	0.79	0.54	0.68	0.14	0.87	2.03	1.9	1.59	1.99697	2.21	1.88	1.8	2.90147	1.59	1.56	1.55	2.22749	0.62	0.32	0.25	1.59	1.56	1.55	2.22749	2.21	1.88	1.8	2.90147	0.673978
ACLR	Female	0.84	0.72	0.26	1.14	0.6	0.98	0.2	1.17	1.09	0.53	0.32	1.25	-0.49	0.45	-0.11	-0.09	1.09	0.53	0.32	1.25	0.6	0.98	0.2	1.17	1.92	1.99	1.4	1.92	1.93	1.94	1.54	2.73651	1.89	1.71	1.4	2.54876	0.03	0.23	0.15	1.89	1.71	1.4	2.54876	1.93	1.94	1.54	2.73651	0.187748
ACLR	Male	0.56	0.57	0.24	0.85	0.58	0.61	0.22	0.89	0.54	0.58	0.28	0.84	0.04	0.03	-0.06	0.05	0.54	0.58	0.28	0.84	0.58	0.61	0.22	0.89	2.22	2.38	1.61	2.17669	2.12	1.93	1.87	2.86693	2.14	1.81	1.56	2.8028	-0.01	0.12	0.31	2.14	1.81	1.56	2.8028	2.12	1.93	1.87	2.86693	0.06413
Healthy	Female	0.56	0.74	0.26	0.97	0.59	0.84	0.27	1.06	0.54	0.67	0.27	0.91	0.05	0.17	0	0.16	0.54	0.67	0.27	0.91	0.59	0.84	0.27	1.06	1.79	2.09	1.41	1.79583	1.96	1.67	1.45	2.57498	2.05	1.51	1.54	2.5461	-0.09	0.16	-0.09	2.05	1.51	1.54	2.5461	1.96	1.67	1.45	2.57498	0.0288807
ACLR	Female	0.72	0.51	0.29	0.94	0.58	0.84	0.32	1.07	0.88	0.22	0.27	0.95	-0.31	0.61	0.05	0.12	0.88	0.22	0.27	0.95	0.58	0.84	0.32	1.07	1.92	2.49	1.49	1.92647	2.35	1.84	1.58	2.98464	1.84	1.78	1.56	2.56008	0.51	0.06	0.02	1.84	1.78	1.56	2.56008	2.35	1.84	1.58	2.98464	0.424566
ACLR	Male	0.6	0.48	0.23	0.81	0.52	0.58	0.27	0.83	0.69	0.43	0.22	0.85	-0.17	0.15	0.05	-0.01	0.52	0.58	0.27	0.83	0.52	0.58	0.27	0.83	2.12	2.55	1.73	2.12	2.19	1.95	1.76	2.93234	1.84	1.74	1.87	2.53243	0.35	0.21	-0.11	2.19	1.95	1.76	2.93234	1.84	1.74	1.87	2.53243	-0.399907
ACLR	Female	0.64	0.6	0.19	0.9	0.75	0.89	0.22	1.18	0.56	0.38	0.18	0.7	0.19	0.5	0.04	0.48	0.75	0.89	0.22	1.18	0.56	0.38	0.18	0.7	1.89	2.55	1.61	1.89	2.07	1.75	1.62	2.71061	2.17	1.65	1.6	2.72606	-0.1	0.1	0.02	2.07	1.75	1.62	2.71061	2.17	1.65	1.6	2.72606	0.0154506
ACLR	Male	0.61	0.63	0.24	0.91	0.58	1.09	0.27	1.27	0.63	0.29	0.22	0.73	-0.05	0.8	0.05	0.54	0.58	1.09	0.27	1.27	0.63	0.29	0.22	0.73	1.95	2.23	1.67	1.95	1.96	1.79	1.72	2.65437	1.97	1.67	1.71	2.5826	-0.01	0.11	0.01	1.96	1.79	1.72	2.65437	1.97	1.67	1.71	2.5826	-0.0717782
ACLR	Female	0.77	0.46	0.12	0.91	0.67	0.55	0.22	0.9	0.9	0.38	0	0.98	-0.22	0.17	0.22	-0.08	0.67	0.55	0.22	0.9	0.9	0.38	0	0.98	1.69	2.33	1.55	1.69	1.8	2.27	1.55	2.89705	1.73	2.1	0.54	2.72083	0.07	0.16	1.01	1.8	2.27	1.55	2.89705	1.73	2.1	0.54	2.72083	-0.176223
Healthy	Female	0.7	0.62	0.22	0.97	0.67	0.82	0.24	1.09	0.73	0.46	0.22	0.9	-0.06	0.36	0.02	0.19	0.73	0.46	0.22	0.9	0.67	0.82	0.24	1.09	1.85	2.28	1.54	1.84383	2.22	1.61	1.59	2.74235	2.13	1.76	1.63	2.76306	0.09	-0.15	-0.04	2.13	1.76	1.63	2.76306	2.22	1.61	1.59	2.74235	-0.0207069
Healthy	Female	0.62	0.92	0.25	1.13	0.48	1.24	0.23	1.35	0.74	0.68	0.28	1.04	-0.26	0.56	-0.05	0.31	0.74	0.68	0.28	1.04	0.48	1.24	0.23	1.35	2.06	2.52	1.57	2.10238	2.35	1.79	1.64	2.95408	2.33	1.74	1.54	2.90801	0.02	0.04	0.09	2.33	1.74	1.54	2.90801	2.35	1.79	1.64	2.95408	0.0460757
Healthy	Female	0.5	0.44	0.23	0.71	0.52	0.37	0.21	0.67	0.5	0.52	0.26	0.77	0.02	-0.14	-0.05	-0.1	0.5	0.52	0.26	0.77	0.52	0.37	0.21	0.67	2.03	2.14	1.51	2.00881	1.97	2.12	1.57	2.89401	2.19	1.97	1.61	2.94567	-0.22	0.15	-0.04	2.19	1.97	1.61	2.94567	1.97	2.12	1.57	2.89401	-0.0516637
Healthy	Female	0.72	0.74	0.26	1.07	0.81	0.86	0.25	1.21	0.65	0.68	0.28	0.98	0.16	0.18	-0.03	0.23	0.65	0.68	0.28	0.98	0.81	0.86	0.25	1.21	2.55	2.09	1.59	2.56634	2.45	1.67	1.7	2.96503	2.44	1.69	1.56	2.96811	0.01	-0.03	0.14	2.44	1.69	1.56	2.96811	2.45	1.67	1.7	2.96503	-0.00308437
